# Supplementary material for: Insects as Food: Consumers’ Acceptance and Marketing
Source: Foods. 2023 Feb 19;12(4):886. doi: 10.3390/foods12040886 (PMC9956212; doi:10.3390/foods12040886)
Supplement: Supplementary file 1 [file foods-12-00886-s001.zip]

Archive with 1 entries (1 files):
- foods-2157610-supplementary.pdf
